# Supplementary material for: Decreased expression of H19/miR-675 ameliorates hypoxia-induced oxaliplatin resistance in colorectal cancer
Source: Heliyon. 2024 Feb 28;10(5):e27027. doi: 10.1016/j.heliyon.2024.e27027 (PMC10915565; doi:10.1016/j.heliyon.2024.e27027)
Supplement: Multimedia component 1 [file mmc1.zip]

Archive with 1 entries (1 files):
- wb.rar
